# Supplementary material for: Thiram Determination in Milk Samples by Surface Plasmon Resonance Based on Molecularly Imprinted Polymers and Sulphur-Doped Titanium Dioxide
Source: Biosensors (Basel). 2024 Jul 3;14(7):329. doi: 10.3390/bios14070329 (PMC11275002; doi:10.3390/bios14070329)
Supplement: Supplementary file 1 [file biosensors-14-00329-s001.zip]

Archive with 1 entries (1 files):
- biosensors-3064668-supplementary.pdf
